# Supplementary material for: Using the Judgment Bias Task to Identify Behavioral Indicators of Affective State: Do Eye Wrinkles in Horses Reflect Mood?
Source: Front Vet Sci. 2021 Jul 8;8:676888. doi: 10.3389/fvets.2021.676888 (PMC8295722; doi:10.3389/fvets.2021.676888)
Supplement: Supplementary file 1 [file Table_1.XLSX]

## Sheet: EyeWrinklesPerHorseAndEye
name_of_picture	animal_id	eye	photo_no	qualitative	brow_raised	number	markedness	angle
DSC_5718	1	left	1	38.75	30.5	2	1	18.08
DSC_5800	1	left	2	61.75	54.25	2	1	26.53
DSC_5810	1	left	3	4.75	13.5	2	1	22.2
DSC_5630	1	right	1	0.75	3.75	2	1	17.98
DSC_5690	1	right	2	44.25	60.5	2	2	25.26
DSC_5695	1	right	3	22.5	33	2	1	21.24
DSC_2328	2	left	1	97	88.5	2	1	34.93
DSC_2333	2	left	2	80.5	82.75	2	1	33.52
DSC_2335	2	left	3	99.25	90.5	2	2	34.98
DSC_2386	2	right	1	92	85.25	1	1	39.97
DSC_2387	2	right	2	88.75	74	1	1	41.79
DSC_2388	2	right	3	86	80.25	2	1	46.88
DSC_7104	3	left	1	21.5	10.5	0	0	0
DSC_7160	3	left	2	47	44.5	0	0	0
DSC_7210	3	left	3	6.5	0.5	0	0	0
DSC_7234	3	right	1	30.75	4.75	0	0	0
DSC_7420	3	right	2	46.5	23.5	0	0	0
DSC_7441	3	right	3	15.5	18	0	0	0
DSC_3198	4	left	1	29.25	10.5	1	1	19.91
DSC_3219	4	left	2	69.5	73.75	1	2	25.78
DSC_3239	4	left	3	71.25	68.5	1	2	24.14
DSC_3253	4	right	1	79.5	67.25	3	2	24.78
DSC_3137	4	right	2	100	93.75	3	2	30.36
DSC_3091	4	right	3	85.75	75.25	2	2	25.94
DSC_3383	5	left	1	38.25	59.25	1	1	36.07
DSC_3797	5	left	2	42.25	46.5	0	0	0
DSC_3804	5	left	3	20.25	27.5	0	0	0
DSC_3334	5	right	1	85.25	75.5	0	0	0
DSC_3345	5	right	2	78.25	83.75	0	0	0
DSC_3816	5	right	3	81	78.75	0	0	0
DSC_7012	6	left	1	20	24.25	0	0	0
DSC_7046	6	left	2	25	30.5	1	1	32.85
DSC_7073	6	left	3	23	23.5	2	1	28.2
DSC_6887	6	right	1	60	52.5	4	2	28.7
DSC_6890	6	right	2	52.5	84.25	3	2	30.62
DSC_6906	6	right	3	50.5	79.5	3	2	18.67
DSC_3651	7	left	1	21.75	5	0	0	0
DSC_3655	7	left	2	38	35.5	0	0	0
DSC_3676	7	left	3	14.5	14.5	0	0	0
DSC_3599	7	right	1	0.5	1.75	0	0	0
DSC_3627	7	right	2	14	31.5	0	0	0
DSC_3727	7	right	3	0.5	1.5	0	0	0
DSC_2607	8	left	1	2.25	8	0	0	0
DSC_2615	8	left	2	34.5	32.5	0	0	0
DSC_2621	8	left	3	65.5	77.5	2	1	37.6
DSC_2500	8	right	1	67	66.75	0	0	0
DSC_2503	8	right	2	31	59	0	0	0
DSC_2530	8	right	3	35	10.75	0	0	0
DSC_7691	9	left	1	12.25	14.75	0	0	0
DSC_7611	9	left	2	0.5	1.5	0	0	0
DSC_6767	9	left	3	25	16.75	0	0	0
DSC_6688	9	right	1	74	78.5	0	0	0
DSC_7500	9	right	2	5.5	5.75	0	0	0
DSC_7521	9	right	3	87.5	86.5	1	1	35.54
DSC_1856	10	left	1	4.5	2.5	0	0	0
DSC_1864	10	left	2	78.75	84.5	1	1	37.29
DSC_1876	10	left	3	13.25	9.25	0	0	0
DSC_1765	10	right	1	8.75	4.25	0	0	0
DSC_1904	10	right	2	48.5	45.5	0	0	0
DSC_1943	10	right	3	89.25	90.5	1	1	36.43
DSC_5937	11	left	1	37.25	27	0	0	0
DSC_5957	11	left	2	13	22	0	0	0
DSC_5997	11	left	3	14.25	11	0	0	0
DSC_5834	11	right	1	50.5	64.25	1	2	36.01
DSC_5878	11	right	2	73.25	79.5	3	2	37.65
DSC_5884	11	right	3	98.5	91.5	3	2	37.43
DSC_6472	12	left	1	86.75	87.5	1	1	38.8
DSC_6488	12	left	2	79.5	67	0	0	0
DSC_6483	12	left	3	84	85.5	0	0	0
DSC_6519	12	right	1	4.5	2.5	0	0	0
DSC_6581	12	right	2	6.5	4	0	0	0
DSC_6618	12	right	3	16.5	1	0	0	0
DSC_6281	13	left	1	55.5	59.75	1	1	32.72
DSC_6286	13	left	2	71.25	59.25	0	0	0
DSC_7883	13	left	3	90.5	83	1	1	31.67
DSC_7822	13	right	1	20.5	3	0	0	0
DSC_6363	13	right	2	91.75	74	1	2	30.16
DSC_6365	13	right	3	81.75	67	1	1	30.84
DSC_4634	14	left	1	3.25	15.75	0	0	0
DSC_4640	14	left	2	70.25	78	2	1	28.8
DSC_4648	14	left	3	60.5	49.5	1	1	28.21
DSC_4548	14	right	1	32.75	53.5	0	0	0
DSC_4581	14	right	2	6	26.5	0	0	0
DSC_4587	14	right	3	47	25.5	0	0	0
DSC_3406	15	left	1	24.75	11.25	1	1	27.07
DSC_3412	15	left	2	6.75	6.75	0	0	0
DSC_3434	15	left	3	13.75	1.5	0	0	0
DSC_3513	15	right	1	47.5	50.75	1	1	26.59
DSC_3535	15	right	2	56	28.75	1	1	33.95
DSC_3583	15	right	3	74.5	82.5	1	2	32.53
DSC_1657	16	left	1	15.75	13.5	0	0	0
DSC_1662	16	left	2	55.5	56	1	1	27.1
DSC_1701	16	left	3	68	66.75	1	1	33.81
DSC_1714	16	right	1	29	16.5	1	2	31.44
DSC_1600	16	right	2	69.5	78.5	1	1	33.83
DSC_1633	16	right	3	73.5	68	3	2	31.53

## Sheet: OptimismIndex_AggregEyeWrinkles
animal_id	optimism_index	qualitative	number	angle
1	0.777778	28.7917	2	21.8817
2	0	90.5833	1.66667	38.6783
3	0.428571	27.9583	0	na
4	0.411765	72.5417	1.83333	25.1517
5	0.5	57.5417	0.166667	6.01167
6	0.692308	38.5	2.16667	23.1733
7	0.833333	14.875	0	na
8	-0.333333	39.2083	0.333333	6.26667
9	0.411765	34.125	0.166667	5.92333
10	0.294118	40.5	0.333333	12.2867
11	0	47.7917	1.16667	18.515
12	-0.428571	46.2917	0.166667	6.46667
13	0.333333	68.5417	0.666667	20.8983
14	0.222222	36.625	0.5	9.50167
15	1	37.2083	0.666667	20.0233
16	-0.125	51.875	1.16667	26.285
